# Supplementary material for: A Global Evaluation of the Performance Indicators of Colorectal Cancer Screening with Fecal Immunochemical Tests and Colonoscopy: A Systematic Review and Meta-Analysis
Source: Cancers (Basel). 2022 Feb 21;14(4):1073. doi: 10.3390/cancers14041073 (PMC8870403; doi:10.3390/cancers14041073)
Supplement: Supplementary file 1 [file cancers-14-01073-s001.zip]

Archive with 1 entries (1 files):
- cancers-1581261-supplementary.pdf
